# Supplementary material for: Cardioprotection Attributed to Aerobic Exercise-Mediated Inhibition of ALCAT1 and Oxidative Stress-Induced Apoptosis in MI Rats
Source: Biomedicines. 2022 Sep 11;10(9):2250. doi: 10.3390/biomedicines10092250 (PMC9496522; doi:10.3390/biomedicines10092250)
Supplement: Supplementary file 1 [file biomedicines-10-02250-s001.zip]

Archive with 1 entries (1 files):
- biomedicines-1835986-supplementary.pdf
